# Supplementary material for: Coupled pharmacokinetic model unveils drug-drug interactions in plasma concentration
Source: PLoS One. 2026 Feb 10;21(2):e0339052. doi: 10.1371/journal.pone.0339052 (PMC12890151; doi:10.1371/journal.pone.0339052)
Supplement: S2 File — This file contains: Read me. Sheet 1. Experimental Data of Metoprolol and Captopril. Sheet 2. Experimental Data of Imeglimin and Metformin. (XLSX) [file pone.0339052.s002.xlsx]

## Sheet: Raw Data
Sheet1	Experimental Data of Metoprolol and Captopril.	Col	1	Time(h)
			2	Metoprolol(single)（mg/ml)
			3	Metoprolol(combination)(mg/ml)
			4	Captopril(single)(mg/ml)
			5	Captopril(combination)(mg/ml)
Sheet2	Experimental Data of Imeglimin and Metformin	Col	1	Time(h)
			2	Imeglimin(single)（mg/ml)
			3	Imeglimin(combination)(mg/ml)
			4	Metformin(single)(mg/ml)
			5	Metformin(combination)(mg/ml)
Among them, the raw data are all numerical and can be directly extracted from files in code applications

## Sheet: Sheet1
Time (h)	Metoprolol (single) (ng/ml)	Metoprolol (combination)(ng/ml)	Captopril (single) (mg/ml)	Captopril (combination) (mg/ml)
0.25	21.6 ± 7.1	27.2 ± 9.8	277.6 ± 34.6	293.9 ± 54.9
0.5	86.4 ± 16.4	109.1 ± 28.7	580.3 ± 84.3	590.7 ± 133.6
0.75	127.3 ± 33.1	137.4 ± 32.3	526.0 ± 108.9	544.7 ± 128.2
1	145.0 ± 36.2	162.1 ± 32.0	359.1 ± 165.7	387.9 ± 170.9
1.5	168.0 ± 35.2	199.8 ± 33.7	295.2 ± 128.5	307.8 ± 134.8
2	156.9 ± 34.0	180.2 ± 26.7	231.2 ± 112.2	257.5 ± 114.8
2.5	134.4 ± 31.9	159.3 ± 25.2	156.6 ± 68.1	182.4 ± 67.2
3	114.1 ± 32.8	136.0 ± 25.7	107.9 ± 34.2	127.9 ± 49.0
4	89.4 ± 28.4	115.1 ± 22.9	72.1 ± 21.6	86.3 ± 31.0
6	68.9 ± 20.6	105.4 ± 25.0	56.4 ± 19.3	69.1 ± 27.9
8	44.6 ± 12.7	61.2 ± 13.7	34.1 ± 7.8	43.5 ± 14.6
12	21.5 ± 6.3	28.4 ± 8.0	16.0 ± 3.4	16.6 ± 3.8

## Sheet: Sheet2
Time (h)	Imeglimin (single) (mg/ml)	Imeglimin (combination) (mg/ml)	Metformin (single) (mg/ml)	Metformin (combination) (mg/ml)
τ	0	793.4 ± 48.5	276.2 ± 25.2	355.8 ± 32.6
0.5	759.8 ± 67.5	-	-	-
1	1337.5 ± 111.8	998.1 ± 87.2	1284.8 ± 95.1	1134.9 ± 104.0
1.5	1564.4 ± 137.0	1115.9 ± 78.4	1311.4 ± 79.8	1041.1 ± 85.8
2	1712.2 ± 129.1	1243.1 ± 96.1	1270.1 ± 77.3	944.1 ± 72.0
3	1825.7 ± 146.3	1351.6 ± 97.8	1214.4 ± 66.5	876.5 ± 54.8
4	1658.1 ± 117.6	1388.8 ± 112.8	1170.3 ± 53.2	803.0 ± 56.4
5	-	1395.0 ± 330.0	996.6 ± 60.4	746.9 ± 47.7
6	1021.2 ± 81.0	1159.3 ± 268.1	767.2 ± 39.8	588.3 ± 36.8
8	666.2 ± 61.7	963.9 ± 268.1	532.3 ± 36.2	479.4 ± 30.7
10	453.8 ± 51.2	747.4 ± 266.9	379.2 ± 27.9	370.5 ± 16.6
12	295.7 ± 31.1	573.7 ± 224.4	276.3 ± 22.7	300.1 ± 23.0
Here, τ is a value close to 0 but not equal to 0.
